# Supplementary material for: Fasting GLP-1 Levels and Albuminuria Are Negatively Associated in Patients with Type 2 Diabetes Mellitus
Source: J Pers Med. 2024 Mar 1;14(3):280. doi: 10.3390/jpm14030280 (PMC10971117; doi:10.3390/jpm14030280)
Supplement: Supplementary file 1 [file jpm-14-00280-s001.zip]

Archive with 1 entries (1 files):
- jpm-2872646-supplementary.pdf
